# Supplementary material for: Identification of a βCD-Based Hyper-Branched Negatively Charged Polymer as HSV-2 and RSV Inhibitor
Source: Int J Mol Sci. 2022 Aug 4;23(15):8701. doi: 10.3390/ijms23158701 (PMC9369026; doi:10.3390/ijms23158701)
Supplement: Supplementary file 1 [file ijms-23-08701-s001.zip]

Archive with 1 entries (1 files):
- ijms-1852034-supplementary.pdf
